# Supplementary material for: Independent Evolution Has Led to Distinct Genomic Signatures in Dutch Elm Disease-Causing Fungi and Other Vascular Wilts-Causing Fungal Pathogens
Source: J Fungi (Basel). 2022 Dec 20;9(1):2. doi: 10.3390/jof9010002 (PMC9864908; doi:10.3390/jof9010002)
Supplement: Supplementary file 1 [file jof-09-00002-s001.zip › SupplementaryTables.xlsx]

## Sheet: Table S1
Table S1. List of species and strains used in this study.
Species name	Strain	Source	Assembly accession	Code	Order	Outgroup	Wilt	Type	Pathogen	Assembly length (bp)	Genes	% complete/single busco genes
Beauveria bassiana	ARSEF 2860	NCBI	GCA_000280675.1	BBASS	Hypocreales	FALSE	FALSE	other	TRUE	33575620	9804	98
Berkeleyomyces basicola	CMW49352	NCBI	GCA_003671435.1	BBASI	Microascales	FALSE	FALSE	non-wilt	TRUE	25430605	6843	90.3
Bretziella fagacearum	C519	JGI	Brefa1	BFAGA	Microascales	FALSE	TRUE	wilt	TRUE	27072536	6520	85.5
Calonectria pauciramosa	CBS 138824	NCBI	GCA_017140785.1	CPAUC	Hypocreales	FALSE	FALSE	non-wilt	TRUE	62529526	17345	98
Ceratocystis adiposa	CBS136.34	NCBI	GCA_001640685.1	CADIP	Microascales	FALSE	FALSE	non-wilt	TRUE	28079397	6467	85.5
Ceratocystis cacaofunesta	C1593	NCBI	GCA_002776505.1	CCACA	Microascales	FALSE	TRUE	wilt	TRUE	29722836	6961	89.9
Ceratocystis eucalypticola	CMW9998	NCBI	GCA_001513815.1	CEUCA	Microascales	FALSE	TRUE	wilt	TRUE	29767169	7050	89.7
Ceratocystis fimbriata	CBS 114723	NCBI	GCA_000389695.3	CFIMB	Microascales	FALSE	FALSE	non-wilt	TRUE	30403305	7214	89.7
Ceratocystis manginecans	CMW 46461	NCBI	GCA_006408425.1	CMANG	Microascales	FALSE	TRUE	wilt	TRUE	31611169	7258	90
Ceratocystis platani	CFO	NCBI	GCA_000978885.1	CPLAT	Microascales	FALSE	TRUE	wilt	TRUE	28296585	6867	90.1
Chaetomium globosum	CBS 148.51	NCBI	GCA_000143365.1	CGLOB	Sordariales	FALSE	FALSE	other	TRUE	34886939	10681	90.7
Chalara longipes	BDJ	NCBI	GCA_009732865.1	CLONG	Helotiales	FALSE	FALSE	other	FALSE	52432785	17448	97.4
Claviceps purpurea	20.1	NCBI	GCA_000347355.1	CPURP	Hypocreales	FALSE	FALSE	other	FALSE	32067314	7886	96.5
Colletotrichum destructivum	YC1	NCBI	GCA_009900065.1	CDEST	Glomerellales	FALSE	FALSE	non-wilt	TRUE	52114680	12459	98.8
Colletotrichum fructicola	CGMCC3.17371	NCBI	GCA_009771025.1	CFRUC	Glomerellales	FALSE	FALSE	non-wilt	TRUE	57727515	13424	98.8
Colletotrichum graminicola	M1.001	JGI	Colgr1	CGRAM	Glomerellales	FALSE	FALSE	non-wilt	TRUE	51450565	9907	98.8
Colletotrichum higginsianum	IMI 349063	JGI	Colhig2	CHIGG	Glomerellales	FALSE	FALSE	non-wilt	TRUE	50716103	12218	98.9
Colletotrichum sojae	LFN0009	NCBI	GCA_014235955.1	CSOJA	Glomerellales	FALSE	FALSE	non-wilt	TRUE	48331699	12929	98.5
Cryphonectria parasitica	EP155	NCBI	GCA_011745365.1	CPARA	Diaporthales	FALSE	FALSE	other	TRUE	43838327	11003	96.6
Cylindrodendrum hubeiense	IHI 201604	NCBI	GCA_014621425.1	CHUBE	Hypocreales	FALSE	FALSE	non-wilt	TRUE	48190718	14363	95.6
Daldinia concentrica	CBS 113277	NCBI	GCA_902805455.1	DCONC	Xylariales	TRUE	FALSE	other	nan	37605921	7917	97.2
Diaporthe ampelina	S3MP	NCBI	GCA_001630405.1	DAMPE	Diaporthales	FALSE	FALSE	other	TRUE	58845437	17043	96.2
Epichloe sylvatica	GR10156	NCBI	GCA_001008265.1	ESYLV	Hypocreales	FALSE	FALSE	other	FALSE	24202633	6945	93.2
Fusarium culmorum	UK99	JGI	Fuscu1	FCULM	Hypocreales	FALSE	FALSE	non-wilt	TRUE	41928875	11928	95.8
Fusarium domesticum	NRRL 29976	NCBI	GCA_013618395.1	FDOME	Hypocreales	FALSE	FALSE	non-wilt	FALSE	31013257	9018	97.5
Fusarium graminearum	PH-1 (NRRL 31084)	JGI	Fusgr1	FGRAME	Hypocreales	FALSE	FALSE	non-wilt	TRUE	36423240	11576	98
Fusarium oxysporum f. sp. cubense	tropical race 4 54006 (II5)	JGI	Fusoxcub1	FCUBE	Hypocreales	FALSE	TRUE	wilt	TRUE	46399003	14309	98.7
Fusarium oxysporum f. sp. lycopersici	4287 (race 2, VCG 0030)	JGI	Fusox2	FLYCO	Hypocreales	FALSE	TRUE	wilt	TRUE	61058521	17614	95.1
Fusarium poae	2516	NCBI	GCA_001675295.1	FPOAE	Hypocreales	FALSE	FALSE	non-wilt	TRUE	45862664	13329	98.8
Fusarium xylarioides	IMI 392674	NCBI	GCA_018296325.1	FXYLA	Hypocreales	FALSE	TRUE	wilt	TRUE	54888865	14168	98.9
Geosmithia morbida	1262	NCBI	GCA_012550715.1	GMORB	Hypocreales	FALSE	FALSE	other	TRUE	26539379	7444	95.9
Glarea lozoyensis	ATCC 20868	NCBI	GCA_000409485.1	GLOZO	Helotiales	FALSE	FALSE	other	FALSE	39509734	12060	97.9
Graphilbum fragrans	CBS 138720	NCBI	GCA_001513895.1	GFRAG	Ophiostomatales	FALSE	FALSE	non-wilt	FALSE	34268455	9841	94.3
Hypoxylon fragiforme	MUCL 51264	NCBI	GCA_902806515.1	HFRAG	Xylariales	TRUE	FALSE	other	nan	38166730	8685	97.2
Juglanconis juglandina	CBS 121083	NCBI	GCA_003012975.1	JJUGL	Diaporthales	FALSE	FALSE	other	TRUE	47482480	12200	88.1
Knoxdaviesia capensis	CMW40890	NCBI	GCA_001510575.1	KCAPE	Microascales	FALSE	FALSE	non-wilt	FALSE	35537816	7230	92.7
Knoxdaviesia proteae	CMW40885	NCBI	GCA_001510565.1	KPROT	Microascales	FALSE	FALSE	non-wilt	FALSE	35489142	7184	88.5
Leptographium procerum	CMW34542	NCBI	GCA_000806385.1	LPROC	Ophiostomatales	FALSE	TRUE	wilt	TRUE	27500416	8865	89.6
Leptographium wageneri	C730	previous study	[1]	LWAGE	Ophiostomatales	FALSE	TRUE	wilt	TRUE	26985838	8166	95.8
Magnaporthiopsis rhizophila	M23	NCBI	GCA_003049465.1	MRHIZ	Magnaporthales	FALSE	FALSE	other	TRUE	39513226	11512	97.8
Metarhizium acridum	CQMa 102	NCBI	GCA_000187405.1	MACRI	Hypocreales	FALSE	FALSE	other	TRUE	39218245	9602	97.9
Neonectria ditissima	R09/05	JGI	Neodi1	NDITI	Hypocreales	FALSE	FALSE	non-wilt	TRUE	45512704	12665	97.7
Neurospora crassa	OR74A	NCBI	GCA_000182925.2	NCRAS	Sordariales	FALSE	FALSE	other	FALSE	40945278	8664	98.5
Ophiocordyceps sinensis	IOZ07	NCBI	GCA_012934285.1	OSINE	Hypocreales	FALSE	FALSE	other	TRUE	110880992	8679	95.9
Ophiostoma himal-ulmi	H32	previous study	[1]	OHIMA1	Ophiostomatales	FALSE	TRUE	wilt	TRUE	32191500	8453	97.1
Ophiostoma ips	CBS 138721	NCBI	GCA_002917055.1	OIPS2	Ophiostomatales	FALSE	FALSE	non-wilt	FALSE	25838505	7687	96.8
Ophiostoma novo-ulmi	H327	JGI	Ophnu1	ONOVO	Ophiostomatales	FALSE	TRUE	wilt	TRUE	31784886	8413	97.3
Ophiostoma piceae	UAMH 11346	JGI	Ophpic1	OPICE	Ophiostomatales	FALSE	FALSE	non-wilt	FALSE	32840360	8918	98
Ophiostoma quercus	15807	previous study	[1]	OQUER1	Ophiostomatales	FALSE	FALSE	non-wilt	FALSE	32131819	8895	97.2
Ophiostoma ulmi	W9	[2]	o.ulmi	OULMI	Ophiostomatales	FALSE	TRUE	wilt	TRUE	31372471	8424	96.9
Plectosphaerella cucumerina	PcBMM	NCBI	GCA_014636675.1	PCUCU	Glomerellales	FALSE	FALSE	non-wilt	TRUE	36966620	11504	97
Podospora anserina	S mat+	NCBI	GCA_000226545.1	PANSE	Sordariales	FALSE	FALSE	other	FALSE	34718894	9973	95.3
Pseudogymnoascus destructans	20631-21	NCBI	GCA_001641265.1	PDEST	Leotiomycetes incertae sedis	FALSE	FALSE	other	TRUE	35744877	11944	94.7
Pseudohalonectria lignicola	M95	NCBI	GCA_003049395.1	PLIGN	Magnaporthales	FALSE	FALSE	other	FALSE	40899037	11484	96.3
Pseudonectria buxi	AR2414	NCBI	GCA_003693545.1	PBUXI	Hypocreales	FALSE	FALSE	non-wilt	TRUE	27724195	8763	97.9
Pyricularia oryzae	70-15	NCBI	GCA_000002495.2	PORYZ	Magnaporthales	FALSE	FALSE	other	TRUE	40962379	10927	98.1
Raffaelea aguacate	PL1004	NCBI	GCA_014183095.1	RAGUA	Ophiostomatales	FALSE	FALSE	non-wilt	FALSE	35901347	11279	95.7
Raffaelea ambrosiae	CBS 185.64	NCBI	GCA_002778195.1	RAMBR	Ophiostomatales	FALSE	FALSE	non-wilt	FALSE	40778497	11331	95.6
Raffaelea lauricola	RL4	NCBI	GCA_014183025.1	RLAUR	Ophiostomatales	FALSE	TRUE	wilt	TRUE	34549854	10386	96.3
Raffaelea quercivora	CBS 122982	NCBI	GCA_002778125.1	RQUERI	Ophiostomatales	FALSE	TRUE	wilt	TRUE	26411160	8693	95.7
Raffaelea sulphurea	CBS 380.68	NCBI	GCA_002778055.1	RSULP	Ophiostomatales	FALSE	FALSE	non-wilt	FALSE	23864549	8488	94.7
Reticulascus tulasneorum	NRRL18230	NCBI	GCA_001557505.1	RTULA	Glomerellales	FALSE	FALSE	other	FALSE	42858694	8582	97.7
Sarocladium oryzae	JCM 12450	NCBI	GCA_001972265.1	SORYZ	Hypocreales	FALSE	FALSE	other	TRUE	32323254	9793	96.7
Scedosporium aurantiacum	WM 09.24	NCBI	GCA_000812075.1	SAURA	Microascales	FALSE	FALSE	other	TRUE	39242057	9470	90.7
Scopulariopsis brevicaulis	MRI360	NCBI	GCA_017657125.1	SBREV	Microascales	FALSE	FALSE	other	TRUE	33411982	9842	92.9
Sodiomyces alkalinus	F11	NCBI	GCA_003711515.1	SALKA	Glomerellales	FALSE	FALSE	non-wilt	FALSE	43450096	6836	97
Sporothrix schenckii	1099-18	NCBI	GCA_000961545.1	SSCHE	Ophiostomatales	FALSE	FALSE	non-wilt	TRUE	32375103	8886	97.7
Thielaviopsis musarum	CMW1546	NCBI	GCA_001513885.1	TMUSA	Microascales	FALSE	FALSE	non-wilt	TRUE	28233518	6847	90.4
Thielaviopsis punctulata	CR-DP1	NCBI	GCA_000968615.1	TPUNC	Microascales	FALSE	FALSE	non-wilt	TRUE	27513372	6915	89.7
Trichoderma harzianum	CBS 226.95	NCBI	GCA_003025095.1	THARZ	Hypocreales	FALSE	FALSE	other	TRUE	40875007	10944	98.6
Verticillium albo-atrum	PD747	NCBI	GCA_002851705.1	VALBO	Glomerellales	FALSE	TRUE	wilt	TRUE	36443197	10622	98.4
Verticillium dahliae	VdLs.17	JGI	Verda1	VDAHL	Glomerellales	FALSE	TRUE	wilt	TRUE	33793545	9175	93
Verticillium klebahnii	PD401	NCBI	GCA_002851715.1	VKLEB	Glomerellales	FALSE	TRUE	wilt	TRUE	35906903	10633	98.3
Verticillium nubilum	PD621	NCBI	GCA_002851675.1	VNUBI	Glomerellales	FALSE	TRUE	wilt	TRUE	37712383	9775	98
Verticillium tricorpus	MUCL 9792	NCBI	GCA_000732205.1	VTRIC	Glomerellales	FALSE	TRUE	wilt	TRUE	36011434	10478	97.3
Xylaria flabelliformis	G536	NCBI	GCA_007182795.1	XFLAB	Xylariales	TRUE	FALSE	other	nan	41121324	9314	96
[1] https://doi.org/10.1101/2022.08.24.505148
[2] http://www.moseslab.csb.utoronto.ca/o.ulmi/

## Sheet: Table S2
Table S2. Results of phylogenetic logistic regression predicting wilt (n=20) vs. non-wilt pathogens (19) based on the abundance of different gene families/groups.
Gene family/group	Description	Estimate	StdErr	z.value	lowerbootCI	upperbootCI	p.value
CAZy (total)	carbohydrate-active enzymes	-0.002	0.002	-1.116	-0.004	-0.002	0.264
AA	auxiliary activities	-0.006	0.013	-0.451	-0.032	0.008	0.652
CBM	carbohydrate-binding modules	-0.005	0.011	-0.493	-0.028	0.008	0.622
CE	carbohydrate esterases	-0.004	0.016	-0.221	-0.04	0.03	0.825
GH	glycoside hydrolases	-0.002	0.003	-0.907	-0.006	-0.001	0.364
GT	glycosyltransferases	-0.015	0.012	-1.266	-0.026	-0.011	0.206
PL	polysaccharide lyases	-0.002	0.026	-0.08	-0.055	0.068	0.936
SMC (total)	secondary metabolite clusters	-0.004	0.002	-1.913	-0.007	-0.003	0.056
pks	polyketide synthases	-0.001	0.004	-0.255	-0.008	0.005	0.799
nrps	non-ribosomal peptide synthetases	-0.006	0.007	-0.95	-0.027	0.008	0.342
terpene		-0.001	0.012	-0.057	-0.035	0.026	0.954
hybrid		-0.001	0.004	-0.152	-0.012	0.014	0.879
indole		0	0.016	-0.02	-0.056	0.051	0.984
other		-0.008	0.011	-0.767	-0.034	0.005	0.443
peroxidases (PER)		-0.003	0.002	-1.325	-0.005	-0.002	0.185
phi	host-pathogen interacting genes	0	0	-1.217	-0.001	0	0.224
TFs	transcription factors	-0.002	0.002	-0.954	-0.004	-0.001	0.34
ABC	ABC transporters	-0.019	0.024	-0.772	-0.057	0	0.44
CYP	cytochrome p450 oxidases	-0.002	0.006	-0.396	-0.014	0.015	0.692
merops (MER)	peptidases	-0.005	0.004	-1.174	-0.011	-0.003	0.24
KOG functions
A	RNA processing and modification	-0.075	0.048	-1.567	-0.081	-0.07	0.117
B	chromatin structure and dynamics	-0.101	0.063	-1.602	-0.119	-0.091	0.109
C	energy production and conversion	-0.002	0.004	-0.504	-0.007	0.001	0.614
D	cell cycle control, cell division, chromosome partitioning	-0.034	0.029	-1.165	-0.044	-0.029	0.244
E	amino acid transport and metabolism	-0.003	0.004	-0.636	-0.008	0	0.525
F	nucleotide transport and metabolism	-0.03	0.029	-1.017	-0.048	-0.02	0.309
G	carbohydrate transport and metabolism	-0.002	0.003	-0.518	-0.005	0.001	0.604
H	coenzyme transport and metabolism	-0.031	0.024	-1.312	-0.049	-0.024	0.19
I	lipid transport and metabolism	-0.004	0.005	-0.854	-0.008	-0.002	0.393
J	translation, ribosomal structure, and biogenesis	-0.03	0.025	-1.243	-0.035	-0.027	0.214
K	transcription	-0.051	0.034	-1.512	-0.057	-0.047	0.131
L	replication, recombination, and repair	-0.001	0.004	-0.2	-0.008	0.002	0.841
M	cell wall/membrane/envelope biogenesis	-0.033	0.03	-1.102	-0.061	-0.023	0.27
N	cell motility	0.67	0.866	0.774	0.552	0.752	0.439
O	post translational modification, protein turnover, chaperones	-0.011	0.008	-1.438	-0.015	-0.01	0.15
P	inorganic ion transport and metabolism	-0.013	0.015	-0.812	-0.026	-0.008	0.417
Q	secondary metabolites biosynthesis, transport, and catabolism	-0.004	0.002	-1.477	-0.008	-0.003	0.14
R	general function prediction only	-0.001	0.001	-0.944	-0.003	-0.001	0.345
S	function unknown	-0.028	0.019	-1.47	-0.033	-0.025	0.142
T	signal transduction mechanisms	-0.005	0.007	-0.774	-0.01	-0.003	0.439
U	intracellular trafficking, secretion, and vesicular transport	-0.058	0.038	-1.519	-0.063	-0.054	0.129
V	defense mechanisms	-0.01	0.019	-0.503	-0.043	0.01	0.615
W	extracellular structures	-0.276	0.256	-1.077	-0.445	-0.195	0.281
X	undefined	-0.004	0.004	-1.147	-0.006	-0.002	0.252
Y	nuclear structure	0.252	0.271	0.93	0.209	0.298	0.353
Z	cytoskeleton	-0.122	0.069	-1.756	-0.136	-0.112	0.079

## Sheet: Table S3
TableS3. Gene counts for gene families/groups in pathogenic species from four orders.
Code	Species	Wilt	Order	ABC	CYP	TFs	AA	CBM	CE	GH	GT	PL	cazy	A	B	C	D	E	F	G	H	I	J	K	L	M	N	O	P	Q	R	S	T	U	V	W	X	Y	Z	merops	phi	peroxidases	SMC	hybrid	indole	nrps	other	pks	terpene
CDEST	Colletotrichum destructivum	non-wilt	Glomerellales	72	209	666	136	124	66	509	218	45	994	213	87	372	167	373	94	492	116	400	312	241	203	94	3	523	177	524	1264	310	392	275	61	6	495	27	101	447	4590	686	953	211	53	141	129	363	56
CFRUC	Colletotrichum fructicola	non-wilt	Glomerellales	74	250	626	153	137	86	599	210	46	1114	210	92	415	163	451	111	581	121	388	317	242	195	90	3	527	199	645	1336	313	381	268	72	6	486	27	100	478	5041	800	898	137	57	154	121	329	100
CGRAM	Colletotrichum graminicola	non-wilt	Glomerellales	55	133	518	120	110	56	426	181	18	814	212	87	311	160	308	91	375	105	329	309	241	186	83	3	468	164	335	933	296	338	265	40	7	396	25	102	346	3660	527	546	74	24	54	81	290	23
CHIGG	Colletotrichum higginsianum	non-wilt	Glomerellales	69	207	659	131	122	67	506	214	45	985	212	88	365	167	368	92	487	115	379	317	241	214	94	3	522	177	504	1201	310	377	277	60	6	488	27	102	446	4536	682	958	275	35	135	123	353	37
CSOJA	Colletotrichum sojae	non-wilt	Glomerellales	64	206	697	133	133	69	543	210	47	1022	213	90	360	167	363	102	497	109	361	309	242	200	83	3	520	183	522	1206	304	378	279	60	7	484	27	99	436	4654	770	642	40	59	89	98	291	65
PCUCU	Plectosphaerella cucumerina	non-wilt	Glomerellales	51	84	765	109	139	67	489	199	38	924	213	94	370	162	345	92	484	98	294	318	237	191	88	3	506	176	358	1123	297	354	290	59	7	500	27	101	400	4231	608	257	11	0	62	96	66	22
VALBO	Verticillium albo-atrum	wilt	Glomerellales	56	90	633	109	132	64	542	183	40	955	208	88	357	163	339	94	460	96	297	310	227	189	87	3	475	171	351	1119	295	357	272	50	6	450	27	99	348	3981	578	387	87	0	56	120	97	27
VDAHL	Verticillium dahliae	wilt	Glomerellales	47	62	504	77	101	48	392	159	34	731	208	75	292	152	284	82	344	87	254	293	212	177	83	3	436	157	260	923	273	327	261	34	5	375	27	90	291	3321	441	291	15	0	39	94	124	19
VKLEB	Verticillium klebahnii	wilt	Glomerellales	60	82	657	103	139	63	557	180	43	969	203	87	355	162	333	92	460	91	313	301	230	190	87	3	475	165	333	1130	291	361	269	51	7	461	27	99	349	4009	545	447	93	0	54	103	166	31
VNUBI	Verticillium nubilum	wilt	Glomerellales	52	67	542	86	114	53	457	172	36	822	204	84	298	158	300	85	383	88	272	298	229	180	86	3	454	164	285	965	288	347	273	39	8	411	26	95	326	3553	494	308	16	6	70	99	94	23
VTRIC	Verticillium tricorpus	wilt	Glomerellales	60	82	629	100	135	61	540	178	44	941	204	88	345	164	337	89	439	91	301	299	233	187	83	3	477	171	332	1072	289	353	276	44	7	441	27	96	341	3946	533	378	90	0	57	91	116	24
CHUBE	Cylindrodendrum hubeiense	non-wilt	Hypocreales	82	140	1030	110	159	93	577	229	45	1090	227	86	470	180	499	107	521	119	390	331	257	202	87	3	524	176	571	1408	330	412	291	79	6	632	26	115	436	5312	820	548	74	0	93	98	269	14
CPAUC	Calonectria pauciramosa	non-wilt	Hypocreales	95	273	1136	138	193	100	686	261	42	1266	222	89	577	186	585	128	639	142	526	351	251	201	103	3	546	193	868	1727	335	482	281	96	5	744	26	114	546	6451	1170	1064	125	20	284	159	414	62
FCULM	Fusarium culmorum	non-wilt	Hypocreales	68	114	729	110	111	80	454	221	27	922	223	92	335	173	369	90	395	101	323	325	252	202	81	3	503	185	385	1064	307	366	283	47	5	495	27	105	356	4205	633	503	132	0	125	99	81	66
FGRAME	Fusarium graminearum	non-wilt	Hypocreales	62	113	724	111	113	80	453	216	28	921	222	91	341	164	364	87	401	107	317	319	246	193	81	3	494	172	391	1037	312	356	277	49	5	495	27	103	357	4144	611	533	128	0	138	84	113	70
FPOAE	Fusarium poae	non-wilt	Hypocreales	59	117	776	113	122	77	485	220	25	953	238	106	328	190	351	89	391	97	351	334	250	397	78	3	500	174	385	1140	312	409	279	50	5	500	27	111	377	4666	663	463	98	0	90	79	102	94
NDITI	Neonectria ditissima	non-wilt	Hypocreales	61	110	877	93	105	62	505	209	36	930	212	90	385	172	417	91	443	106	337	322	245	195	85	3	507	167	434	1213	321	391	276	57	5	557	26	105	389	4509	687	465	95	0	101	106	118	45
PBUXI	Pseudonectria buxi	non-wilt	Hypocreales	56	59	527	55	81	32	327	172	17	625	213	85	250	163	263	80	278	81	256	311	230	186	68	3	436	143	221	797	281	321	277	36	7	369	26	96	264	3098	412	374	45	10	95	68	113	43
FCUBE	Fusarium oxysporum f. sp. cubense	wilt	Hypocreales	79	146	998	134	123	104	609	236	34	1151	226	89	470	171	477	104	507	121	398	334	251	207	89	3	528	196	544	1400	323	411	284	82	6	625	28	109	433	5224	801	490	81	12	107	104	126	60
FLYCO	Fusarium oxysporum f. sp. lycopersici	wilt	Hypocreales	82	169	1152	146	140	106	733	244	35	1306	225	93	505	208	487	101	563	122	435	356	262	387	86	3	579	216	594	1826	319	503	298	81	5	669	36	107	503	6343	868	485	69	16	116	96	125	63
FXYLA	Fusarium xylarioides	wilt	Hypocreales	70	159	906	119	118	91	558	222	32	1056	226	94	427	171	440	102	470	122	382	331	254	208	81	3	512	181	511	1312	316	406	283	70	5	579	27	103	404	4885	763	449	132	22	81	68	99	47
BBASI	Berkeleyomyces basicola	non-wilt	Microascales	30	14	363	34	42	19	185	128	6	381	198	78	204	154	207	70	172	71	186	286	215	173	53	3	409	113	96	629	265	280	256	24	3	275	26	93	234	2255	301	99	0	0	17	30	34	18
CADIP	Ceratocystis adiposa	non-wilt	Microascales	32	15	354	33	36	21	180	123	4	369	199	74	196	147	222	71	189	75	181	287	215	163	52	2	381	114	111	551	242	276	259	22	3	271	25	94	193	2241	300	66	0	0	19	20	14	13
TMUSA	Thielaviopsis musarum	non-wilt	Microascales	32	17	397	36	40	17	195	129	4	387	203	78	200	152	218	73	189	79	189	292	223	168	54	4	393	113	103	576	263	289	267	27	3	290	24	92	209	2332	310	93	0	0	20	21	38	14
TPUNC	Thielaviopsis punctulata	non-wilt	Microascales	32	18	389	39	40	20	195	132	7	398	205	75	205	153	211	74	194	81	190	290	221	171	56	3	397	113	105	610	266	292	263	25	3	292	24	101	221	2338	314	89	0	0	21	28	35	5
BFAGA	Bretziella fagacearum	wilt	Microascales	30	17	351	36	39	19	183	127	7	378	192	77	194	157	207	69	183	75	187	281	215	165	54	2	382	112	108	539	243	279	254	24	3	275	25	96	195	2257	299	80	0	0	17	12	45	6
CCACA	Ceratocystis cacaofunesta	wilt	Microascales	30	14	344	33	45	17	195	126	6	385	199	74	199	156	210	70	177	74	204	297	211	166	51	3	373	110	95	605	260	291	259	24	3	270	25	93	195	2248	343	85	0	0	20	29	25	11
CEUCA	Ceratocystis eucalypticola	wilt	Microascales	30	14	351	34	44	18	190	126	6	383	197	75	202	156	213	70	174	74	219	287	215	167	51	3	374	113	96	603	260	284	258	25	3	272	25	91	198	2255	358	79	0	0	20	26	23	10
CMANG	Ceratocystis manginecans	wilt	Microascales	30	14	348	33	47	18	198	128	6	392	197	74	202	155	216	70	179	74	233	290	215	166	51	3	373	113	97	622	262	288	257	25	3	268	25	93	203	2321	384	87	0	0	22	28	26	11
CPLAT	Ceratocystis platani	wilt	Microascales	30	14	342	33	42	17	188	127	6	377	197	74	199	157	210	71	175	73	207	290	214	168	51	3	373	109	93	582	262	283	257	24	3	272	25	95	193	2247	343	63	0	0	19	23	17	4
SSCHE	Sporothrix schenckii	non-wilt	Ophiostomatales	37	40	570	54	73	34	302	147	3	560	204	89	287	157	247	84	284	91	262	305	226	169	58	3	421	129	221	840	283	326	265	35	4	368	26	96	260	3069	426	232	0	0	30	94	82	26
LPROC	Leptographium procerum	wilt	Ophiostomatales	45	49	540	49	45	23	242	141	6	472	206	80	269	157	290	86	265	90	229	294	223	181	50	4	422	126	254	817	270	325	262	36	2	344	27	101	272	3062	455	152	28	0	5	44	59	16
LWAGE	Leptographium wageneri	wilt	Ophiostomatales	39	52	474	52	47	17	245	147	6	478	201	79	262	146	264	82	251	89	237	295	220	170	48	4	404	113	206	746	260	303	258	29	2	337	27	98	271	2881	448	286	0	0	12	71	177	26
OHIMA1	Ophiostoma himal-ulmi	wilt	Ophiostomatales	31	46	494	46	47	28	245	148	3	481	207	83	262	156	270	82	274	85	245	301	234	173	54	3	420	127	202	790	286	320	267	31	4	356	26	98	246	2851	408	165	0	0	10	31	106	18
ONOVO	Ophiostoma novo-ulmi	wilt	Ophiostomatales	32	46	503	45	49	29	256	148	4	494	208	85	269	158	274	82	271	85	250	304	232	172	54	3	417	128	205	815	290	320	270	33	4	362	26	99	252	2907	420	170	0	0	11	36	101	22
OULMI	Ophiostoma ulmi	wilt	Ophiostomatales	32	46	499	46	49	26	258	145	4	491	209	84	267	158	274	81	272	84	249	305	233	172	56	3	419	127	206	807	289	322	269	30	4	362	26	100	252	2907	415	167	0	0	9	35	103	20
RLAUR	Raffaelea lauricola	wilt	Ophiostomatales	55	71	596	61	81	27	316	163	8	590	205	87	298	152	306	93	342	96	295	305	226	178	56	3	447	146	287	912	284	343	257	42	4	372	26	92	280	3538	518	359	85	0	43	51	149	31
RQUERI	Raffaelea quercivora	wilt	Ophiostomatales	40	46	546	49	69	24	287	157	4	534	202	79	258	148	294	90	305	90	237	306	222	172	52	4	422	127	231	825	271	325	259	30	5	361	27	100	283	3069	448	444	59	0	66	91	190	38
RQUERI	Raffaelea quercivora	wilt	Ophiostomatales	40	46	546	49	69	24	287	157	4	534	202	79	258	148	294	90	305	90	237	306	222	172	52	4	422	127	231	825	271	325	259	30	5	361	27	100	283	3069	448	444	59	0	66	91	190	38

## Sheet: Table S4
Table S4. Inferred ancestral gene counts, fold changes and within-species raw gene counts for gene families/groups in seven wilt groups.
ANC wilt - inferred abundance in the most recent common ancestor (MRCA) of each wilt group
ANC non-wilt - inferred abundance in the non-wilt-causing most recent ancestor of each wilt group
non-wilt - abundance in the extant non-wilt-causing species, related to wilt group or the MRCAs of the non-wilt-causing species that are sister clades to wilt groups
Fold change - (ANC wilt - ANC non-wilt) / ANC non-wilt
Fold change (2) - (ANC wilt - non-wilt) / non-wilt
Z-score - z-score normalized fold change
Z-score (2) - z-score normalized fold change (2)
									Wilt group 1 (Fusarium wilts)						Wilt group 2 (Ceratocystis wilts)					Wilt group 3 (Bretziella fagacearum)		Wilt group 4 (Verticillium wilts)						Wilt group 5 (Ophiostoma wilts)				Wilt group 6 (Raffaelea/Leptographium wilts)				Wilt group 7 (Raffaelea lauricola)
Wilt group	Gene class	ANC wilt	ANC non-wilt	Fold change	Z-score	non-wilt	Fold change (2)	Z-score (2)	FLYCO	FCUBE	FXYLA	FGRAME	FPOAE	FCULM	CEUCA	CPLAT	CCACA	CMANG	BBASI	BFAGA	CADIP	VKLEB	VNUBI	VDAHL	VALBO	VTRIC	PCUCU	OHIMA1	OULMI	ONOVO	OQUER1	LWAGE	RQUERI	LPROC	RAMBR	RLAUR	RAMBR
1	A	225.8	225.7	0	-1.03	229.6	-0.02	-0.93	225	226	226	222	238	223
2	A	197.6	198.4	0	0.43	198	0	0.22							197	197	199	197	198
3	A	192	196.3	-0.02	0.21	199	-0.04	-0.24												192	199
4	A	205.5	205	0	-0.21	213	-0.04	0														203	204	208	208	204	213
5	A	207.8	207.3	0	0.62	210	-0.01	0.61																				207	209	208	210
6	A	204.3	206.6	-0.01	0.72	211	-0.03	0.38																								201	202	206	211		211
7	A	205	206.6	-0.01	-0.32	211	-0.03	0.1																											211	205	211
1	AA	129.3	115.6	0.12	0.81	112.5	0.15	0.24	146	134	119	111	113	110
2	AA	33.2	35.6	-0.07	-0.35	34	-0.02	0.05							34	33	33	33	34
3	AA	36	37.4	-0.04	0.04	33	0.09	0.1												36	33
4	AA	96	97.8	-0.02	-0.46	109	-0.12	-0.51														103	86	77	109	100	109
5	AA	46.6	50.2	-0.07	-1.78	61	-0.24	-3.13																				46	46	45	61
6	AA	54.8	63.8	-0.14	-1.28	78	-0.3	-0.78																								52	49	49	78		78
7	AA	61	63.8	-0.04	-0.72	78	-0.22	-0.73																											78	61	78
1	ABC	75.7	68.5	0.1	0.58	62.8	0.2	0.63	82	79	70	62	59	68
2	ABC	30	30.8	-0.03	0.15	30	0	0.24							30	30	30	30	30
3	ABC	30	31.7	-0.05	-0.12	32	-0.06	-0.32												30	32
4	ABC	54.4	51.6	0.06	0.44	51	0.07	0.63														60	52	47	56	60	51
5	ABC	31.9	32.9	-0.03	-0.46	34	-0.06	-0.25																				31	32	32	34
6	ABC	44.2	47.8	-0.07	-0.26	60	-0.26	-0.63																								39	40	45	60		60
7	ABC	55	47.8	0.15	1.44	60	-0.08	-0.15																											60	55	60
1	B	91.5	93	-0.02	-1.29	97.9	-0.07	-1.27	93	89	94	91	106	92
2	B	74.2	76.4	-0.03	0.12	78	-0.05	-0.17							75	74	74	74	78
3	B	77	76.5	0.01	0.52	74	0.04	-0.04												77	74
4	B	84.9	85.9	-0.01	-0.38	94	-0.1	-0.37														87	84	75	88	88	94
5	B	83.9	83.6	0	0.64	84	0	0.76																				83	84	85	84
6	B	82.1	86	-0.05	0.19	89	-0.08	0.18																								79	79	80	89		89
7	B	87	86	0.01	-0.1	89	-0.02	0.12																											89	87	89
1	C	454.7	397.1	0.15	1.23	344.3	0.32	1.44	505	470	427	341	328	335
2	C	199.7	203.8	-0.02	0.23	204	-0.02	0.06							202	199	199	202	204
3	C	194	200.5	-0.03	0.1	196	-0.01	-0.18												194	196
4	C	328	315.7	0.04	0.24	370	-0.11	-0.48														355	298	292	357	345	370
5	C	266.3	268.7	-0.01	0.26	279	-0.05	0.03																				262	267	269	279
6	C	274.8	293.1	-0.06	-0.07	326	-0.16	-0.17																								262	258	269	326		326
7	C	298	293.1	0.02	-0.05	326	-0.09	-0.16																											326	298	326
1	cazy	1130.9	1015.2	0.11	0.74	951.2	0.19	0.51	1306	1151	1056	921	953	922
2	cazy	382.7	390.6	-0.02	0.22	381	0	0.27							383	377	385	392	381
3	cazy	378	390.8	-0.03	0.09	369	0.02	-0.08												378	369
4	cazy	878.3	816.3	0.08	0.69	924	-0.05	-0.08														969	822	731	955	941	924
5	cazy	491.1	503.6	-0.02	-0.24	537	-0.09	-0.63																				481	491	494	537
6	cazy	534.2	596.7	-0.1	-0.72	689	-0.22	-0.46																								478	534	472	689		689
7	cazy	590	596.7	-0.01	-0.35	689	-0.14	-0.41																											689	590	689
1	CBM	123.5	118.8	0.04	-0.41	117.5	0.05	-0.45	140	123	118	113	122	111
2	CBM	43.9	43.6	0.01	0.57	42	0.04	0.61							44	42	45	47	42
3	CBM	39	40.9	-0.05	-0.06	36	0.08	0.08												39	36
4	CBM	123.2	115.6	0.07	0.57	139	-0.11	-0.48														139	114	101	132	135	139
5	CBM	48.9	51.9	-0.06	-1.27	60	-0.18	-2.27																				47	49	49	60
6	CBM	60.3	69.1	-0.13	-1.08	69	-0.13	-0.03																								47	69	45	69		69
7	CBM	81	69.1	0.17	1.67	69	0.17	0.98																											69	81	69
1	CE	98.4	84.4	0.17	1.54	79.5	0.24	0.86	106	104	91	80	77	80
2	CE	17.3	19	-0.09	-0.6	19	-0.09	-0.49							18	17	17	18	19
3	CE	19	20.5	-0.07	-0.34	21	-0.1	-0.41												19	21
4	CE	57.5	53.3	0.08	0.74	67	-0.14	-0.65														63	53	48	64	61	67
5	CE	27.8	28.2	-0.01	0.15	33	-0.16	-1.82																				28	26	29	33
6	CE	25.5	32.6	-0.22	-2.47	45	-0.43	-1.37																								17	24	23	45		45
7	CE	27	32.6	-0.17	-2.14	45	-0.4	-1.53																											45	27	45
1	CYP	151.8	131.6	0.15	1.36	118.1	0.29	1.19	169	146	159	113	117	114
2	CYP	14.1	16.6	-0.15	-1.38	14	0.01	0.29							14	14	14	14	14
3	CYP	17	19.3	-0.12	-0.82	15	0.13	0.21												17	15
4	CYP	78.7	90.3	-0.13	-1.82	84	-0.06	-0.17														82	67	62	90	82	84
5	CYP	45.8	45.1	0.02	1.05	44	0.04	1.48																				46	46	46	44
6	CYP	54.4	62.7	-0.13	-1.16	72	-0.24	-0.55																								52	46	49	72		72
7	CYP	71	62.7	0.13	1.23	72	-0.01	0.16																											72	71	72
1	D	176.9	176.1	0	-0.97	178.5	-0.01	-0.88	208	171	171	164	190	173
2	D	156.3	154.9	0.01	0.59	154	0.01	0.36							156	157	156	155	154
3	D	157	153.7	0.02	0.67	147	0.07	0.04												157	147
4	D	159.7	158.2	0.01	-0.12	162	-0.01	0.13														162	158	152	163	164	162
5	D	157.4	158	0	0.42	160	-0.02	0.51																				156	158	158	160
6	D	153.7	156.9	-0.02	0.58	162	-0.05	0.3																								146	148	157	162		162
7	D	152	156.9	-0.03	-0.58	162	-0.06	-0.05																											162	152	162
1	E	460.5	410.4	0.12	0.87	367.3	0.25	0.97	487	477	440	364	351	369
2	E	211.5	212.1	0	0.44	207	0.02	0.42							213	210	210	216	207
3	E	207	215.6	-0.04	0.02	222	-0.07	-0.33												207	222
4	E	317.6	307.3	0.03	0.17	345	-0.08	-0.27														333	300	284	339	337	345
5	E	273.1	275.8	-0.01	0.23	284	-0.04	0.15																				270	274	274	284
6	E	298.6	316.9	-0.06	0.01	396	-0.25	-0.56																								264	294	290	396		396
7	E	306	316.9	-0.03	-0.61	396	-0.23	-0.78																											396	306	396
1	F	102.1	95.7	0.07	0.02	89.8	0.14	0.15	101	104	102	87	89	90
2	F	70.5	70.9	-0.01	0.41	70	0.01	0.29							70	71	70	70	70
3	F	69	70.7	-0.02	0.19	71	-0.03	-0.22												69	71
4	F	88.5	86.1	0.03	0.1	92	-0.04	-0.02														92	85	82	94	89	92
5	F	82.3	84.8	-0.03	-0.39	88	-0.06	-0.29																				82	81	82	88
6	F	92.8	100	-0.07	-0.21	125	-0.26	-0.61																								82	90	86	125		125
7	F	93	100	-0.07	-1	125	-0.26	-0.9																											125	93	125
1	G	497.6	444.6	0.12	0.82	403.4	0.23	0.83	563	507	470	401	391	395
2	G	176.4	180.9	-0.02	0.17	172	0.03	0.45							174	175	177	179	172
3	G	183	190.8	-0.04	0.01	189	-0.03	-0.23												183	189
4	G	416.4	394.5	0.06	0.44	484	-0.14	-0.64														460	383	344	460	439	484
5	G	274.6	283.8	-0.03	-0.47	307	-0.11	-0.96																				274	272	271	307
6	G	301.6	334.9	-0.1	-0.64	416	-0.27	-0.68																								251	305	265	416		416
7	G	342	334.9	0.02	0	416	-0.18	-0.56																											416	342	416
1	GH	603.6	531.2	0.14	1.09	480.4	0.26	0.99	733	609	558	453	485	454
2	GH	192.2	193.2	-0.01	0.41	185	0.04	0.56							190	188	195	198	185
3	GH	183	191.3	-0.04	-0.02	180	0.02	-0.1												183	180
4	GH	491.9	436.7	0.13	1.32	489	0.01	0.25														557	457	392	542	540	489
5	GH	254.1	261.3	-0.03	-0.33	274	-0.07	-0.42																				245	258	256	274
6	GH	283.2	320.3	-0.12	-0.89	376	-0.25	-0.56																								245	287	242	376		376
7	GH	316	320.3	-0.01	-0.38	376	-0.16	-0.48																											376	316	376
1	GT	231.5	221.7	0.04	-0.35	219.5	0.05	-0.43	244	236	222	216	220	221
2	GT	126.8	128.6	-0.01	0.3	128	-0.01	0.16							126	127	126	128	128
3	GT	127	128	-0.01	0.36	123	0.03	-0.06												127	123
4	GT	175.7	179	-0.02	-0.47	199	-0.12	-0.5														180	172	159	183	178	199
5	GT	147.1	147.2	0	0.53	149	-0.01	0.58																				148	145	148	149
6	GT	150.1	155.4	-0.03	0.37	162	-0.07	0.2																								147	157	141	162		162
7	GT	163	155.4	0.05	0.31	162	0.01	0.25																											162	163	162
1	H	120.3	110.1	0.09	0.41	102.4	0.18	0.42	122	121	122	107	97	101
2	H	73.6	73.9	0	0.42	71	0.04	0.54							74	73	74	74	71
3	H	75	76	-0.01	0.3	75	0	-0.15												75	75
4	H	91.1	92	-0.01	-0.36	98	-0.07	-0.21														91	88	87	96	91	98
5	H	85.5	88.8	-0.04	-0.62	93	-0.08	-0.55																				85	84	85	93
6	H	95.2	101.7	-0.06	-0.09	122	-0.22	-0.44																								89	90	90	122		122
7	H	96	101.7	-0.06	-0.85	122	-0.21	-0.71																											122	96	122
1	I	394.9	362.7	0.09	0.35	340.3	0.16	0.31	435	398	382	317	351	323
2	I	210.9	198.8	0.06	1.23	186	0.13	1.35							219	207	204	233	186
3	I	187	190.5	-0.02	0.25	181	0.03	-0.06												187	181
4	I	287	285	0.01	-0.15	294	-0.02	0.07														313	272	254	297	301	294
5	I	248.5	251.4	-0.01	0.17	259	-0.04	0.11																				245	249	250	259
6	I	249.4	271.3	-0.08	-0.35	302	-0.17	-0.24																								237	237	229	302		302
7	I	295	271.3	0.09	0.74	302	-0.02	0.12																											302	295	302
1	J	335.9	330	0.02	-0.76	328.2	0.02	-0.65	356	334	331	319	334	325
2	J	291.5	288.9	0.01	0.59	286	0.02	0.4							287	290	297	290	286
3	J	281	285.2	-0.01	0.29	287	-0.02	-0.2												281	287
4	J	301	299.6	0	-0.18	318	-0.05	-0.11														301	298	293	310	299	318
5	J	303.7	306	-0.01	0.3	310	-0.02	0.45																				301	305	304	310
6	J	304.6	312.8	-0.03	0.49	332	-0.08	0.16																								295	306	294	332		332
7	J	305	312.8	-0.02	-0.5	332	-0.08	-0.14																											332	305	332
1	K	253.4	249.9	0.01	-0.82	249.3	0.02	-0.7	262	251	254	246	250	252
2	K	213.5	215.5	-0.01	0.37	215	-0.01	0.18							215	214	211	215	215
3	K	215	216.1	-0.01	0.39	215	0	-0.15												215	215
4	K	226.5	226.1	0	-0.22	237	-0.04	-0.05														230	229	212	227	233	237
5	K	232.9	232.3	0	0.63	235	-0.01	0.64																				234	233	232	235
6	K	223.9	228	-0.02	0.62	234	-0.04	0.33																								220	222	223	234		234
7	K	226	228	-0.01	-0.33	234	-0.03	0.07																											234	226	234
1	L	237.8	251.3	-0.05	-1.87	291.2	-0.18	-2.1	387	207	208	193	397	202
2	L	167.1	169.8	-0.02	0.28	173	-0.03	-0.05							167	168	166	166	173
3	L	165	166.2	-0.01	0.37	163	0.01	-0.12												165	163
4	L	184.7	184.3	0	-0.21	191	-0.03	0.02														190	180	177	189	187	191
5	L	172.5	173.2	0	0.42	174	-0.01	0.65																				173	172	172	174
6	L	177.3	179.4	-0.01	0.71	182	-0.03	0.41																								170	172	181	182		182
7	L	178	179.4	-0.01	-0.32	182	-0.02	0.12																											182	178	182
1	M	85.4	81.8	0.04	-0.35	79.9	0.07	-0.32	86	89	81	81	78	81
2	M	51.1	52.8	-0.03	0.07	53	-0.04	-0.07							51	51	51	51	53
3	M	54	53.9	0	0.46	52	0.04	-0.04												54	52
4	M	84.8	78.6	0.08	0.73	88	-0.04	0														87	86	83	87	83	88
5	M	54.6	54.7	0	0.49	56	-0.02	0.38																				54	56	54	56
6	M	52.4	55.9	-0.06	-0.07	57	-0.08	0.17																								48	52	50	57		57
7	M	56	55.9	0	-0.21	57	-0.02	0.14																											57	56	57
1	MER	430.5	394.7	0.09	0.38	371.9	0.16	0.29	503	433	404	357	377	356
2	MER	196.5	215.6	-0.09	-0.62	234	-0.16	-1.1							198	193	195	203	234
3	MER	195	203.4	-0.04	0	193	0.01	-0.12												195	193
4	MER	333.8	341.8	-0.02	-0.53	400	-0.17	-0.79														349	326	291	348	341	400
5	MER	251.1	256.9	-0.02	-0.17	269	-0.07	-0.32																				246	252	252	269
6	MER	281.1	295.6	-0.05	0.14	341	-0.18	-0.25																								271	283	272	341		341
7	MER	280	295.6	-0.05	-0.82	341	-0.18	-0.56																											341	280	341
1	N	3	3	0	-0.99	3	0	-0.81	3	3	3	3	3	3
2	N	3	3	0.01	0.57	3	0	0.23							3	3	3	3	3
3	N	2	2.3	-0.13	-0.91	2	0	-0.15												2	2
4	N	3	2.8	0.05	0.35	3	-0.01	0.18														3	3	3	3	3	3
5	N	3	3	0	0.52	3	0	0.79																				3	3	3	3
6	N	3.6	3.3	0.11	2.54	3	0.2	1.4																								4	4	4	3		3
7	N	3	3.3	-0.08	-1.1	3	0	0.22																											3	3	3
1	nrps	100	102.3	-0.02	-1.38	109.4	-0.09	-1.42	116	107	81	138	90	125
2	nrps	20.2	20.2	0	0.48	17	0.19	1.8							20	19	20	22	17
3	nrps	17	20.5	-0.17	-1.35	19	-0.11	-0.43												17	19
4	nrps	58.1	67.8	-0.14	-1.99	62	-0.06	-0.16														54	70	39	56	57	62
5	nrps	10.1	10.6	-0.04	-0.85	9	0.13	2.87																				10	9	11	9
6	nrps	32	40	-0.2	-2.21	52	-0.38	-1.16																								12	66	5	52		52
7	nrps	43	40	0.07	0.59	52	-0.17	-0.54																											52	43	52
1	O	528.6	509.3	0.04	-0.44	500.6	0.06	-0.42	579	528	512	494	500	503
2	O	373.6	392.1	-0.05	-0.11	409	-0.09	-0.49							374	373	373	373	409
3	O	382	387	-0.01	0.31	381	0	-0.14												382	381
4	O	464	466	0	-0.29	506	-0.08	-0.29														475	454	436	475	477	506
5	O	419.1	420.7	0	0.43	425	-0.01	0.56																				420	419	417	425
6	O	423.4	435.2	-0.03	0.48	456	-0.07	0.21																								404	422	422	456		456
7	O	447	435.2	0.03	0.07	456	-0.02	0.13																											456	447	456
1	other	90	84.8	0.06	-0.07	84.3	0.07	-0.34	96	104	68	84	79	99
2	other	25.7	27.2	-0.06	-0.21	30	-0.14	-0.97							26	23	29	28	30
3	other	12	19	-0.37	-3.47	20	-0.4	-1.23												12	20
4	other	101	80.6	0.25	2.88	96	0.05	0.54														103	99	94	120	91	96
5	other	34.9	39.4	-0.11	-3.09	41	-0.15	-1.7																				31	35	36	41
6	other	63.8	62.9	0.01	1.12	60	0.06	0.8																								71	91	44	60		60
7	other	51	62.9	-0.19	-2.33	60	-0.15	-0.44																											60	51	60
1	P	192.9	181.2	0.06	-0.03	176.5	0.09	-0.16	216	196	181	172	174	185
2	P	110.4	112.8	-0.02	0.22	113	-0.02	0.05							113	109	110	113	113
3	P	112	114.1	-0.02	0.25	114	-0.02	-0.2												112	114
4	P	165.1	159.1	0.04	0.22	176	-0.06	-0.16														165	164	157	171	171	176
5	P	127.4	128	0	0.41	132	-0.03	0.22																				127	127	128	132
6	P	128.9	136.6	-0.06	0.02	153	-0.16	-0.17																								113	127	126	153		153
7	P	146	136.6	0.07	0.53	153	-0.05	0.02																											153	146	153
1	PER	789.9	709.1	0.11	0.74	653.6	0.21	0.65	868	801	763	611	663	633
2	PER	350.9	328.5	0.07	1.33	301	0.17	1.62							358	343	343	384	301
3	PER	299	313.2	-0.05	-0.04	300	0	-0.16												299	300
4	PER	524.8	538.1	-0.02	-0.54	608	-0.14	-0.62														545	494	441	578	533	608
5	PER	417	429.8	-0.03	-0.4	446	-0.07	-0.29																				408	415	420	446
6	PER	468.4	502.6	-0.07	-0.16	579	-0.19	-0.32																								448	448	455	579		579
7	PER	518	502.6	0.03	0.11	579	-0.11	-0.24																											579	518	579
1	phi	5236.8	4765.6	0.1	0.51	4483.4	0.17	0.37	6343	5224	4885	4144	4666	4205
2	phi	2260.7	2296.4	-0.02	0.28	2255	0	0.26							2255	2247	2248	2321	2255
3	phi	2257	2310.9	-0.02	0.2	2241	0.01	-0.13												2257	2241
4	phi	3757	3676.5	0.02	0.03	4231	-0.11	-0.47														4009	3553	3321	3981	3946	4231
5	phi	2900.7	2964.8	-0.02	-0.14	3108	-0.07	-0.32																				2851	2907	2907	3108
6	phi	3176.6	3403.1	-0.07	-0.13	3953	-0.2	-0.34																								2881	3069	3062	3953		3953
7	phi	3538	3403.1	0.04	0.21	3953	-0.1	-0.24																											3953	3538	3953
1	pks	116.7	116.5	0	-1	104	0.12	0.05	125	126	99	113	102	81
2	pks	21.8	32.1	-0.32	-3.53	34	-0.36	-2.76							23	17	25	26	34
3	pks	45	37.9	0.19	2.42	14	2.21	5.82												45	14
4	pks	118.5	142.8	-0.17	-2.33	66	0.8	5.07														166	94	124	97	116	66
5	pks	102.7	99.2	0.04	1.66	99	0.04	1.4																				106	103	101	99
6	pks	122.9	121.9	0.01	1.02	141	-0.13	-0.04																								177	190	59	141		141
7	pks	149	121.9	0.22	2.23	141	0.06	0.47																											141	149	141
1	PL	33.1	29.6	0.12	0.83	26.8	0.23	0.82	35	34	32	28	25	27
2	PL	6	6.1	-0.02	0.25	6	0	0.24							6	6	6	6	6
3	PL	7	6.2	0.14	1.9	4	0.75	1.87												7	4
4	PL	38	29.7	0.28	3.2	38	0	0.22														43	36	34	40	44	38
5	PL	3.7	4.2	-0.11	-3.04	4	-0.07	-0.34																				3	4	4	4
6	PL	6.1	7.1	-0.15	-1.35	8	-0.24	-0.53																								6	4	6	8		8
7	PL	8	7.1	0.12	1.15	8	0	0.22																											8	8	8
1	Q	532.5	457.8	0.16	1.51	399.2	0.33	1.53	594	544	511	391	385	385
2	Q	94.8	102.5	-0.08	-0.47	96	-0.01	0.13							96	93	95	97	96
3	Q	108	115.2	-0.06	-0.22	111	-0.03	-0.22												108	111
4	Q	314.7	320.9	-0.02	-0.48	358	-0.12	-0.52														333	285	260	351	332	358
5	Q	205.2	209.5	-0.02	-0.11	224	-0.08	-0.61																				202	206	205	224
6	Q	250.2	279	-0.1	-0.69	350	-0.29	-0.73																								206	231	254	350		350
7	Q	287	279	0.03	0.09	350	-0.18	-0.57																											350	287	350
1	R	1420.4	1256.4	0.13	1	1123.1	0.26	1.05	1826	1400	1312	1037	1140	1064
2	R	599.4	613.6	-0.02	0.19	629	-0.05	-0.16							603	582	605	622	629
3	R	539	570.9	-0.06	-0.15	551	-0.02	-0.21												539	551
4	R	1037.3	983.6	0.05	0.43	1123	-0.08	-0.25														1130	965	923	1119	1072	1123
5	R	806.4	820.9	-0.02	-0.01	860	-0.06	-0.24																				790	807	815	860
6	R	855.4	933.9	-0.08	-0.4	1121	-0.24	-0.52																								746	825	817	1121		1121
7	R	912	933.9	-0.02	-0.49	1121	-0.19	-0.6																											1121	912	1121
1	S	319.3	313.3	0.02	-0.74	311.5	0.03	-0.63	319	323	316	312	312	307
2	S	261.3	262.1	0	0.44	265	-0.01	0.12							260	262	260	262	265
3	S	243	248.4	-0.02	0.21	242	0	-0.14												243	242
4	S	287.5	281.1	0.02	0.04	297	-0.03	0.02														291	288	273	295	289	297
5	S	288	287.4	0	0.61	292	-0.01	0.56																				286	289	290	292
6	S	272.5	279.5	-0.03	0.51	290	-0.06	0.26																								260	271	270	290		290
7	S	284	279.5	0.02	-0.05	290	-0.02	0.13																											290	284	290
1	SMC	474.7	467.8	0.01	-0.81	487.3	-0.03	-0.99	485	490	449	533	463	503
2	SMC	75.7	93.6	-0.19	-1.9	99	-0.24	-1.73							79	63	85	87	99
3	SMC	80	89.9	-0.11	-0.73	66	0.21	0.42												80	66
4	SMC	363.7	382.9	-0.05	-0.86	257	0.42	2.75														447	308	291	387	378	257
5	SMC	167.3	167.8	0	0.45	169	-0.01	0.62																				165	167	170	169
6	SMC	280.3	289.2	-0.03	0.42	353	-0.21	-0.38																								286	444	152	353		353
7	SMC	359	289.2	0.24	2.44	353	0.02	0.29																											353	359	353
1	T	421.6	399.8	0.05	-0.19	387.7	0.09	-0.2	503	411	406	356	409	366
2	T	286	284.7	0	0.53	280	0.02	0.42							284	283	291	288	280
3	T	279	281.9	-0.01	0.34	276	0.01	-0.12												279	276
4	T	348.3	335.2	0.04	0.24	354	-0.02	0.12														361	347	327	357	353	354
5	T	322.2	328.9	-0.02	-0.1	340	-0.05	-0.08																				320	322	320	340
6	T	326.4	340	-0.04	0.28	369	-0.12	0.02																								303	325	325	369		369
7	T	343	340	0.01	-0.13	369	-0.07	-0.09																											369	343	369
1	terpene	56.6	61.3	-0.08	-2.21	78.1	-0.27	-2.74	63	60	47	70	94	66
2	terpene	8	12.6	-0.36	-4.03	18	-0.55	-4.38							10	4	11	11	18
3	terpene	6	10	-0.4	-3.82	13	-0.54	-1.6												6	13
4	terpene	25.5	28.8	-0.11	-1.64	22	0.16	1.19														31	23	19	27	24	22
5	terpene	19.5	18.2	0.08	2.93	20	-0.02	0.4																				18	20	22	20
6	terpene	29.7	26.3	0.13	2.89	14	1.12	5.43																								26	38	16	14		14
7	terpene	31	26.3	0.18	1.75	14	1.21	5.53																											14	31	14
1	TFs	978.6	860.9	0.14	1.09	770.7	0.27	1.08	1152	998	906	724	776	729
2	TFs	345.2	362.8	-0.05	-0.12	363	-0.05	-0.17							351	342	344	348	363
3	TFs	351	364.5	-0.04	0.05	354	-0.01	-0.17												351	354
4	TFs	590.8	573.3	0.03	0.13	765	-0.23	-1.17														657	542	504	633	629	765
5	TFs	501.5	514.9	-0.03	-0.28	537	-0.07	-0.31																				494	499	503	537
6	TFs	560.2	607.8	-0.08	-0.31	727	-0.23	-0.48																								474	546	540	727		727
7	TFs	596	607.8	-0.02	-0.44	727	-0.18	-0.57																											727	596	727
1	U	285.5	282.2	0.01	-0.85	279.7	0.02	-0.67	298	284	283	277	279	283
2	U	257.7	257.9	0	0.47	256	0.01	0.29							258	257	259	257	256
3	U	254	257.3	-0.01	0.31	259	-0.02	-0.2												254	259
4	U	270.4	269.2	0	-0.19	290	-0.07	-0.19														269	273	261	272	276	290
5	U	269	270.7	-0.01	0.34	276	-0.03	0.36																				267	269	270	276
6	U	260.9	264.3	-0.01	0.7	267	-0.02	0.42																								258	259	262	267		267
7	U	257	264.3	-0.03	-0.53	267	-0.04	0.06																											267	257	267
1	V	76.3	63.1	0.21	2.23	51.6	0.48	2.56	81	82	70	49	50	47
2	V	24.3	24.7	-0.02	0.26	24	0.01	0.34							25	24	24	25	24
3	V	24	24.4	-0.02	0.28	22	0.09	0.1												24	22
4	V	44.3	45.8	-0.03	-0.64	59	-0.25	-1.31														51	39	34	50	44	59
5	V	31.7	32.9	-0.04	-0.7	35	-0.1	-0.8																				31	30	33	35
6	V	34.7	38.9	-0.11	-0.78	44	-0.21	-0.41																								29	30	36	44		44
7	V	42	38.9	0.08	0.65	44	-0.05	0.02																											44	42	44
1	W	5.5	5.3	0.03	-0.6	5.1	0.08	-0.22	5	6	5	5	5	5
2	W	3	3	-0.01	0.35	3	0	0.24							3	3	3	3	3
3	W	3	3.1	-0.02	0.26	3	0	-0.15												3	3
4	W	6.6	5.9	0.12	1.21	7	-0.06	-0.14														7	8	5	6	7	7
5	W	4	4	0	0.58	4	0	0.78																				4	4	4	4
6	W	3.2	3.5	-0.08	-0.4	3	0.08	0.87																								2	5	2	3		3
7	W	4	3.5	0.13	1.22	3	0.33	1.68																											3	4	3
1	X	610.1	552.6	0.1	0.59	507.2	0.2	0.61	669	625	579	495	500	495
2	X	271.2	277.9	-0.02	0.17	275	-0.01	0.12							272	272	270	268	275
3	X	275	280.1	-0.02	0.25	271	0.01	-0.11												275	271
4	X	427.4	414.4	0.03	0.14	500	-0.15	-0.67														461	411	375	450	441	500
5	X	361.6	369.9	-0.02	-0.16	390	-0.07	-0.42																				356	362	362	390
6	X	366.8	391.5	-0.06	-0.08	446	-0.18	-0.26																								337	361	344	446		446
7	X	372	391.5	-0.05	-0.78	446	-0.17	-0.51																											446	372	446
1	Y	28.8	27.8	0.04	-0.48	27.1	0.06	-0.37	36	28	27	27	27	27
2	Y	25	25.3	-0.01	0.34	26	-0.04	-0.08							25	25	25	25	26
3	Y	25	25	0	0.45	25	0	-0.15												25	25
4	Y	26.7	26.1	0.02	0.01	27	-0.01	0.14														27	26	27	27	27	27
5	Y	26.1	26.3	-0.01	0.29	27	-0.04	0.2																				26	26	26	27
6	Y	26.6	26.3	0.01	1.03	25	0.06	0.8																								27	27	27	25		25
7	Y	26	26.3	-0.01	-0.37	25	0.04	0.39																											25	26	25
1	Z	106.7	106.7	0	-1.04	107.3	-0.01	-0.86	107	109	103	103	111	105
2	Z	93.6	93.7	0	0.46	93	0.01	0.29							91	95	93	93	93
3	Z	96	95	0.01	0.55	94	0.02	-0.09												96	94
4	Z	96.2	96.1	0	-0.23	101	-0.05	-0.07														99	95	90	99	96	101
5	Z	99	99.1	0	0.49	100	-0.01	0.61																				98	100	99	100
6	Z	98.6	98	0.01	0.98	104	-0.05	0.29																								98	100	101	104		104
7	Z	92	98	-0.06	-0.91	104	-0.12	-0.29																											104	92	104

## Sheet: Table S5
Table S5. Number of transcripts in vitro and in planta for genes present in wilt-causing Ophiostoma novo-ulmi (Onu) and Ophiostoma spp. but absent/rare in other wilt-causing species.
Grey color indicates high and moderate expression level; yellow color indicates genes with differential expression between phases (Nigg 2015) or elm variaties (Nigg 2022); red color indicates genes under positive selection identified in Hessenauer & Fijarczyk 2020.
Y: yeast phase in shake liquid culture
SM: mycelial phase on solid medium
LM: mycelial phase in still liquid culture
S: susceptible Ulmus americana
note - susceptible U. americana inoculated with representative strains for O. ulmi, O. novo-ulmi (subspecies novo-ulmi and the two lineages within subspecies americana), O. himal-ulmi and the saprobe O. quercus.
VF: Valley Forge resistant variety of U. americana
Onu: Ophiostoma novo-ulmi
Ou: Ophiostoma ulmi
Oh: Ophiostoma himal-ulmi
OnuNu: Ophiostoma novo-ulmi subsp. novo-ulmi
OnuAm1: Ophiostoma ulmi subsp. americana lineage AME1
OnuAm2: Ophiostoma ulmi subsp. americana lineage AME2
DEG: differentially expressed gene.
NA: not estimated
* otrthogroups found not to be shared with O. novo-ulmi but with blast hit to O. novo-ulmi H327 proteins.
					Nigg 2015 (Onu)			Nigg 2016 (Onu)			Nigg 2022 (Onu)				de Oliveira (Ophiostoma spp.)							Hessenauer & Fijarczyk 2020 (Onu; Oh - an outgroup)
				In vitro				In vitro			In planta				In planta							Selecion test (SNIPRE)
Orthogroup ID	JGI Protein ID	Protein ID (Comeau 2014)		Y	SM	LM			DEG		S elm	VF elm	DEG		Ou	OnuNu	OnuAm1	OnuAm2	Oh	Oq		Selection effect	Selection coefficient
OG0016791	1985882	OphioH327g7298		33	102	121		Low (0-5)	No		0	0	-		1	6	1	2	1	0		neutral	-0.176013
OG0016786	1980438	OphioH327g1866		92	285	195		Mod (10-70)	No		0	0	-		23	37	13	20	39	0.1		neutral	-0.373611
OG0016736 *	1981851	OphioH327g3278		22	114	61		0	-		0	0	-		1	3	7	9	2	0.5		neutral	-0.238965
OG0019922 *	1983396	OphioH327g4814		158	338	330		High (110-650)	YES		3	1	NO		4	19	11	8	7	0		neutral	0.667414
OG0000010	1980470	OphioH327g1898		0	0	0		0	-		0	0	-		1	0	0	1	0	0		neutral	-0.55365
OG0000010	1981607	OphioH327g3035		0	0	0		0	-		0	0	-		7	7	6	8	7	0.3		neutral	0.336025
OG0000010	1981977	OphioH327g3405		23	20	28		Low (3-9)	No		0	0	-		1	5	1	2	3	0.3		positive	1.5404
OG0000010	1983166	OphioH327g4586		0	0	0		0	-		0	0	-		4	2	0.3	2	2	0		neutral	0.64343
OG0000010	1983195	OphioH327g4615		0	0	0		Low (10-30)	No		0	0	-		1	1	1	1	1	0		neutral	0.337226
OG0000010	1983248	OphioH327g4670		0	0	0		0	-		0	0	-		1	2	1	2	2	0		neutral	0.75509
OG0000010	1983450	OphioH327g4868		0	0	0		0	-		0	0	-		1	0	0	0.5	0.3	0		neutral	0.645897
OG0000010	1983509	OphioH327g4929		0	0	0		0	-		0	0	-		1	2	1	2	1	0		neutral	-0.0420047
OG0000010	1983539	OphioH327g4959		156	238	199		High (200-660)	No		9	1	NO		19	19	10	13	24	1		neutral	-0.219734
OG0000010	1984444	OphioH327g5862		0	0	0		0	-		0	0	-		0	3	0	3	1	0		neutral	0.984067
OG0000010	1985065	OphioH327g6476		25	26	18		Low (0-22)	No		2	1	NO		16	23	9	19	8	0.5		neutral	-0.212142
OG0000010	1985750	OphioH327g7165		83	21	33		0	-		13	4	NO		5	15	4	21	0.5	0		neutral	-0.212775
OG0000010	1986528	OphioH327g7943		25	24	18		Low (0-8)	No		0	0	-		2	2	4	12	5	0		neutral	-0.402857
OG0000010	1986926	OphioH327g8346		53	91	79		Mod (50-150)	No		7	1	NO		10	14	12	8	12	1		NA	NA
OG0000010	1983248	OphioH327g4670		0	0	0		0	No		0	0	-		1	2	1	2	2	0		neutral	0.75509
OG0000011	1981868	OphioH327g3297		41	25	60		Low (9-26)	No		0	0	-		1	3	1	4	2	0		neutral	-0.244253
OG0000011	1982030	OphioH327g3457		0	0	0		0	-		0	0	-		1	3	0	1	0	0		positive	2.04635
OG0000011	1982632	OphioH327g4052		5	29	11		0	-		2	3	NO		1	2	2	0	1	0		neutral	0.87517
OG0000011	1983307	OphioH327g4725		0	0	0		0	-		0	0	-		1	0	0	4	1	0		neutral	0.452763
OG0000011	1983317	OphioH327g4735		0	0	0		0	-		4	5	-		101	69	24	45	28	0		positive	1.14266
OG0000011	1979156	OphioH327g0595		103	40	47		0	-		8	13	YES		12	37	47	37	47	1		neutral	-0.310294
OG0000011	1984970	OphioH327g6387		4	66	5		0	-		2	2	NO		21	6	2	3	6	5		neutral	0.201343
OG0000011	1986597	OphioH327g8009		120	83	63		Low (16-40)	No		3	13	YES		92	110	141	132	177	40		neutral	0.454856
OG0000017	1979888	OphioH327g1321		64	95	95		Low (4-25)	No		0	0	-		0.3	2	1	1	3	0		neutral	-0.116841
OG0000017	1980363	OphioH327g1790		0	0	0		0	-		0	0	-		0	0	0	0	0	0		neutral	-0.189996
OG0000017	1978592	OphioH327g0030		0	0	0		0	-		0	0	-		2	2	3	0.3	1	1		neutral	-0.317021
OG0000017	1981550	OphioH327g2978		94	139	219		Low (5-25)	No		0	0	-		1	1	1	1	3	0		neutral	-0.0274926
OG0000017	1981621	OphioH327g3049		0	0	0		Low (3-15)	No		0	0	-		0	1	0	0	1	0		neutral	0.233718
OG0000017	1982116	OphioH327g3546		33	50	37		Mod (26-75)	No		0	0	-		1	4	0	0	0	0		NA	NA
OG0000017	1985059	OphioH327g6470		16	31	26		Low (20-35)	No		0	0	-		1	1	3	1	1	0		neutral	-0.158132
OG0000017	1985826	OphioH327g7242		26	12	2		0	-		0	0	-		0	0	0	1	1	0		NA	NA
References:
[74] Comeau et al. 2014. Genome Biology and Evolution 7: 410-430.
[65] Nigg et al. 2015. G3: Genes |Genomes |Genetics 5: 2487-2495.					Transcripts for 7741 genes analysed
[66] Nigg & Bernier. 2016. BMC Genomics 17: 920.					Transcripts for 7605 genes analysed
[67] Nigg et al. 2022. J of Fungi 8: 637.					Transcripts for 6424 genes analysed
De Oliveira et al. unpubl.					Transcripts for > 7000 genes analysed
[29] Hessenauer & Fijarczyk et al. 2020. Nature Ecology & Evolution 4: 626-638.

## Sheet: Table S6
Table S6. Gene homologs shared by different pairs of wilt groups.
			Wilt group 1 (Fusarium wilts)			Wilt group 2 (Ceratocystis wilts)				Wilt group 3 (Bretziella fagacearum)	Wilt group 4 (Verticillium wilts)					Wilt group 5 (Ophiostoma wilts)			Wilt group 6 (Raffaelea/Leptographium)			Wilt group 7 (Raffaelea lauricola)
Orthogroup ID	Blastp hit description (Uniprot)	JGI blastp hit description (Sordariomycetes)	FCUBE	FLYCO	FXYLA	CEUCA	CMANG	CCACA	CPLAT	BFAGA	VKLEB	VTRIC	VALBO	VNUBI	VDAHL	ONOVO	OULMI	OHIMA1	RQUERI	LPROC	LWAGE	RLAUR	Best hit species match	Best hit E-value
OG0016613		hypothetical protein	0	0	0	0	0	0	0	0	0	0	0	0	0	0	0	0	0	1	1	1
OG0019914		-	0	0	0	0	0	0	0	0	0	0	0	0	0	0	0	0	0	1	0	1
OG0020624		-	0	0	0	0	0	0	0	0	0	0	0	0	0	0	0	0	1	0	0	1
OG0020640		-	0	0	0	0	0	0	0	0	0	0	0	0	0	0	0	0	1	0	0	1
OG0014668		KOG desc: beta-1,6-N-acetylglucosaminyltransferase, contains WSC domain; KOG: Carbohydrate transport and metabolism	0	0	0	0	0	0	0	0	0	0	0	0	0	0	0	0	1	1	1	1
OG0020622		-	0	0	0	0	0	0	0	0	0	0	0	0	0	0	0	0	1	0	0	1
OG0012544		hypothetical protein/snf2 family helicase; IPR000330: SNF2-related; IPR001650: DNA/RNA helicase, C-terminal	0	0	0	0	0	0	0	0	0	0	0	0	0	0	0	0	0	0	1	5
OG0016736	MFS-type transporter prx5	siderophore iron transporter; KOG Desc: Predicted transporter (major facilitator superfamily)	0	0	0	0	0	0	0	0	0	0	0	0	0	0	1	1	0	0	0	1	Penicillium rubens (strain ATCC 28089 / DSM 1075 / NRRL 1951 / Wisconsin 54-1255)	0.00013
OG0019922		RNA-binding protein; IPR000504: RNA recognition motif domain; KOG Desc: FOG: RRM domain	0	0	0	0	0	0	0	0	0	0	0	0	0	0	1	0	0	1	0	0
OG0020625		hypohetical protein; signalP	0	0	0	0	0	0	0	0	0	0	1	0	0	0	0	0	0	0	0	1
OG0019890		hypothetical protein	0	0	0	0	0	0	0	0	0	0	0	0	1	0	0	0	0	1	0	0
OG0016786	Protein QA-X	IPR000760: Inositol monophosphatase; KOG: Carbohydrate transport and metabolism	0	0	0	0	0	0	0	0	0	0	0	1	0	1	1	0	0	0	0	0	Neurospora crassa (strain ATCC 24698 / 74-OR23-1A / CBS 708.71 / DSM 1257 / FGSC 987)	1.44e-18
OG0016791	ABC-type transporter oblD (ophiobolin D)	ABC transporter CDR4; IPR003439: ABC transporter-like; IPR010929: CDR ABC transporter; KOG Desc: Pleiotropic drug resistance proteins (PDR1-15), ABC superfamily; KOG Class: Secondary metabolites biosynthesis, transport and catabolism	0	0	0	0	0	0	0	0	0	0	0	0	1	1	1	0	0	0	0	0	Aspergillus clavatus (strain ATCC 1007 / CBS 513.65 / DSM 816 / NCTC 3887 / NRRL 1 / QM 1276 / 107)	2.05e-183
OG0018876		hypothetical protein; IPR001138: Zn(2)-C6 fungal-type DNA-binding domain	1	0	0	0	0	0	0	0	0	0	0	0	0	0	0	0	0	0	0	1
OG0013445	Zinc finger BED domain-containing protein DAYSLEEPER	hypothetical protein; IPR012337: Ribonuclease H-like domain, IPR008906: HAT dimerisation domain, C-terminal; KOG Desc: Tam3-transposase (Ac family); KOG Class: Replication, recombination and repair	0	4	0	0	0	0	0	0	0	0	0	0	0	0	0	0	0	0	0	1	Arabidopsis thalia	1.19e-05
OG0016198		hypothetical protein	1	0	1	0	0	0	0	0	0	0	0	0	0	0	0	0	0	0	0	1
OG0014436		hypothetical protein	1	1	1	0	0	0	0	0	0	0	0	0	0	0	0	0	1	0	0	0
OG0018976		-	1	0	0	0	0	0	0	0	0	0	1	0	0	0	0	0	0	0	0	0
OG0019342		IPR000845: Nucleoside phosphorylase domain	0	0	1	0	0	0	0	0	0	0	1	0	0	0	0	0	0	0	0	0
OG0011844		predicted protein	0	1	0	0	0	0	0	0	1	3	0	0	2	0	0	0	0	0	0	0
OG0016228		hypothetical protein	1	1	0	0	0	0	0	0	0	1	0	0	0	0	0	0	0	0	0	0
OG0016452	Agropine synthesis cyclase	hypothetical protein; IPR000587: Creatinase, N-terminal	0	1	0	0	0	0	0	0	1	1	0	0	0	0	0	0	0	0	0	0	Agrobacterium rhizogenes	2.08e-94
OG0014584		hypothetical protein	0	2	0	0	0	0	0	0	1	0	0	0	1	0	0	0	0	0	0	0
OG0014600		hypothetical protein	0	0	1	0	0	0	0	0	1	0	1	0	1	0	0	0	0	0	0	0
OG0013363	Glucans biosynthesis glucosyltransferase H	hypothetical protein; IPR001173: Glycosyltransferase 2-like; SSF53448: Nucleotide-diphospho-sugar-transferases	1	1	2	0	0	0	0	0	0	0	0	0	1	0	0	0	0	0	0	0	Xanthomos oryzae pv. oryzae (strain MAFF 311018)	3.49e-87
OG0013457		IPR001138: Zn(2)-C6 fungal-type DNA-binding domain	0	1	1	0	0	0	0	0	0	0	1	1	1	0	0	0	0	0	0	0
OG0019217		hypothetical protein	0	1	0	0	0	0	0	0	0	0	1	0	0	0	0	0	0	0	0	0
OG0019023		TPA: Putative Zn(II)2Cys6 transcription factor; IPR007219: Transcription factor domain, fungi; IPR001138: Zn(2)-C6 fungal-type DNA-binding domain	1	0	0	0	0	0	0	0	0	1	0	0	0	0	0	0	0	0	0	0
